# Supplementary material for: Comprehensive 3D phenotyping reveals continuous morphological variation across genetically diverse sorghum inflorescences
Source: New Phytol. 2020 Apr 16;226(6):1873–85. doi: 10.1111/nph.16533 (PMC7317572; doi:10.1111/nph.16533)
Supplement: Supplementary file 2 — Table S1 Germplasm and genotypes. Table S2 Trait descriptions. Table S3 Complete trait value data. Table S4 P‐values for univariate traits. Table S5 P‐values for distribution traits. Table S6 Classification results from supervised methods. Table S7 Coefficient of determination between replicates. Table S8 Kinship‐to‐morphology Mantel test. Please note: Wiley Blackwell are not responsible for the content or functionality of any Supporting Information supplied by the authors. Any queries (other than missing material) should be directed to the New Phytologist Central Office. [file NPH-226-1873-s002.xlsx]

## Sheet: Title
Title: Comprehensive 3D Phenotyping reveals Continuous Morphological Variation across Genetically Diverse Sorghum Inflorescences
Authors: Mao Li, Mon-Ray Shao, Dan Zen, Tao Ju, Elizabeth A. Kellogg, Christopher N. Topp
Accepted Date: 23 February 2020

## Sheet: Table S1
Supporting Information Table S1. Germplasm and genotypes
PI #	SAP #	Origin	Botanical Race1	Race (Score)2
PI 656082	SAP-182	Ethiopia	Bicolor	Caudatum (0.874)
PI 534117	SAP-353	Uganda	Bicolor	Caudatum/Bicolor (0.836)
PI 533754	SAP-219	Sudan	Bicolor	Caudatum/Bicolor (0.793)
PI 576391	SAP-203	India	Bicolor	Durra (0.827)
PI 533750	SAP-204	India	Bicolor	Durra (0.952)
PI 656104	SAP-290	India	Bicolor	Durra (0.45)
PI 534145	SAP-338	Zimbabwe	Bicolor	Guinea/Caudatum (0.908)
PI 533927	SAP-207	Ethiopia	Bicolor	Guinea/Caudatum/Bicolor (0.943)
PI 533903	SAP-193	Ethiopia	Bicolor	Guinea/Caudatum/Bicolor (0.883)
PI 576332	SAP-287	China	Bicolor	Kafir (0.78)
PI 533940	SAP-289	Tanzania	Bicolor	Kafir (0.674)
PI 597980	SAP-173	Mali	Caudatum	Caudatum (0.958)
PI 533830	SAP-261	Sudan	Caudatum	Caudatum (0.957)
PI 656083	SAP-183	Malawi	Caudatum	Caudatum (0.953)
PI 656035	SAP-75	Niger	Caudatum	Caudatum (0.677)
PI 533987	SAP-269	Sudan	Caudatum	Caudatum (0.879)
PI 533761	SAP-230	Ethiopia	Caudatum	Caudatum (0.876)
PI 533794	SAP-143	Ethiopia	Caudatum	Zerazera/Caudatum (0.978)
PI 534115	SAP-351	Ethiopia	Caudatum	Zerazera/Caudatum (0.974)
PI 533792	SAP-140	Ethiopia	Caudatum	Zerazera/Caudatum (0.971)
PI 601816	SAP-63	S. Africa	Caudatum	Zerazera/Caudatum (0.935)
PI 597967	SAP-167	Ethiopia	Caudatum	Zerazera/Caudatum (0.87)
PI 576380	SAP-350	Ethiopia	Caudatum	Zerazera/Caudatum (0.803)
PI 656037	SAP-64	S. Africa	Caudatum	Zerazera/Caudatum (0.743)
PI 656051	SAP-85	Niger	Caudatum	Zerazera/Caudatum (0.724)
PI 576396	SAP-225	Uganda	Caudatum	Caudatum/Kafir (0.847)
PI 534021	SAP-278	India	Durra	Durra (0.969)
PI 533810	SAP-199	India	Durra	Durra (0.968)
PI 534133	SAP-233	Ethiopia	Durra	Durra (0.967)
PI 656099	SAP-257	India	Durra	Durra (0.967)
PI 656097	SAP-254	India	Durra	Durra (0.963)
PI 656047	SAP-79	India	Durra	Durra (0.951)
PI 534135	SAP-235	Ethiopia	Durra	Durra (0.917)
PI 656013	SAP-14	China	Durra	Durra (0.824)
PI 656089	SAP-189	Somalia	Durra	Durra (0.763)
PI 656088	SAP-188	Somalia	Durra	Durra (0.524)
PI 534088	SAP-236	Nigeria	Guinea	Guinea/Caudatum (0.956)
PI 534092	SAP-273	Nigeria	Guinea	Guinea/Caudatum (0.954)
PI 656095	SAP-234	Nigeria	Guinea	Guinea/Caudatum (0.93)
PI 656096	SAP-237	Egypt	Guinea	Guinea/Caudatum (0.908)
PI 656093	SAP-214	Nigeria	Guinea	Guinea/Caudatum (0.866)
PI 576418	SAP-147	Nigeria	Guinea	Guinea/Caudatum (0.852)
PI 533877	SAP-238	Nigeria	Guinea	Guinea/Caudatum (0.803)
PI 534096	SAP-285	Mali	Guinea	Sudanese/Broomcorn/Guinea (0.723)
PI 656078	SAP-177	Mali	Guinea	Sudanese/Broomcorn/Guinea (0.601)
PI 576340	SAP-304	S. Africa	Kafir	Kafir (0.981)
PI 656061	SAP-99	India	Kafir	Kafir (0.977)
PI 576339	SAP-312	Zimbabwe	Kafir	Kafir (0.966)
PI 533936	SAP-284	Tanzania	Kafir	Kafir (0.963)
PI 533979	SAP-295	S. Africa	Kafir	Kafir (0.943)
PI 576422	SAP-141	S. Africa	Kafir	Kafir (0.94)
PI 533955	SAP-303	S. Africa	Kafir	Kafir (0.909)
PI 656028	SAP-365	Botswana	Kafir	Kafir (0.859)
PI 576352	SAP-326	Botswana	Kafir	Kafir (0.833)
PI 576394	SAP-322	Sudan	Kafir	Kafir (0.784)
1 Based on pedigree information in Casa et al 2008.
2 From marker analysis in Casa et al 2008; Bicolor was not included as a botanical race and hence were designated by their identity to the other botanical race(s).
Casa AM, Pressoir G, Brown PJ, Mitchell SE, Rooney WL, Tuinstra MR, Franks CD, Kresovich S. 2008. Community Resources and Strategies for Association Mapping in Sorghum. Crop Sci. 48(1):30-40.

## Sheet: Table S2
Supporting Information Table S2. Trait descriptions
3D Panicle Features
Feature	Unit	Description and Calculation
PanicleVolume	mm3	The total number of voxels comprising the panicle multiplies by the scale of each voxel
PanicleDepth	mm	The depth (pixels) from the top to the bottom
PanicleWidth	mm	From maximum projection along z axis, perform PCA find the range of PC1
PanicleWidthDepthRatio		Panicle Width/Panicle Depth
PanicleConvexHullVolume	mm3	The total number of voxels for the convex hull of the panicle
PanicleSolidity		Panicle Volume/Panicle Convex Hull Volume
PanicleElongation		PCA on 3D point cloud and the ratio between PC2 variance and PC1 variance measuring how elongated the panicle is
PanicleFlatness		PCA on 3D point cloud and the ratio between PC3 variance and PC2 variance measuring how flat the panicle is.
2D Panicle Features
Feature	Unit	Description and Calculation
Panicle2DArea	mm2	The total number of pixels comprising the 2D panicle projection multiplied by the scale of each pixel
Panicle2DMajorAxisLength	mm	The length of major and minor axis of a fitted ellipse to the 2D panicle
Panicle2DMinorAxisLength
Panicle2DAspectRatio		Panicle2DMajorAxisLength/Panicle2DMinorAxisLength
Panicle2DConvexHullArea	mm2	The area of the smallest convex polygon containing the 2D panicle
Panicle2DSolidity		Panicle2DArea/Panicle2DConvexHullArea
Panicle2DPerimeter	mm	The summation of the distance between any adjacent pixels on the boundary
Panicle2DDepth	mm	The largest length in the vertical (y) direction
Panicle2DCircularity		The formula for the circularity is (4*Panicle2DArea*pi)/(Panicle2DPerimeter2) reflecting the roundness and folding
Seed Morphology Features
Feature	Unit	Description and Calculation
SeedNumber		The total number of seeds
SeedNumber/Depth		The total number of seeds divided by the depth. This describes the seed density along the panicle
SeedTotalVolume	mm3	The total number of voxels for the seeds
SeedAvgVolume	mm3	Seed Total Volume/Seed number
SeedElongation1		PCA on 3D point cloud and the ratio between PC2 variance and PC1 variance , take the mean among 100 randomly selected seeds
SeedFlatness1		PCA on 3D point cloud and the ratio between PC3 variance and PC2 variance , take the mean among 100 randomly selected seeds
SeedElongation2		fit ellipsoid, second minor/major, take the mean among 100 randomly selected seeds
SeedFlatness2		fit ellipsoid, third minor/second minor, take the mean among 100 randomly selected seeds
SeedEllipsoidError		fit ellipsoid, average chi2 among 100 randomly selected seeds
SeedShapeRhist1-10		radius for the uniform 642 directions and calculate the density estimator for the frequency, take the average among among 100 randomly selected seeds
Seed Spatial Features
Feature	Unit	Description and Calculation
SeedNumberVhist1-10		Seed number histogram vertically with 10 bins
SeedBiomassVhist1-10		The histogram of seed total voxel numbers vertically with 10 bins
SeedSizeVhist1-10		The histogram of avg seed volume vertically with 10 bins
MinDistanceSeed-MainStalk	mm	Minimum, mean, and maximum distance from the seeds to the main stalk: using the centroids and the surface of the main stalk which was identified from the branch features.
AvgDistanceSeed-MainStalk
MaxDistanceSeed-MainStalk
Branch Features
Feature	Unit	Description and Calculation
Main stalk diameter	mm	Extract the stem from the most bottom slice (1cm below the first node) and fit an ellipse. Take average between major axis length and minor axis length.
1°BranchNumber		The total number of primary branches as counted along the detected stem of the panicle image's medial axis
1°BranchNumber/Depth		The total number of primary branches divided by the depth. This describes the primary branch density along the panicle
First1°BranchLength	mm	The length of the primary branch which is closest to the bottom of the stem, as judged along the detected stem of the panicle image's medial axis
1°BranchAvgLength	mm	The average length of primary branches detected along the medial axis of the panicle image
LongestInternodeLength	mm	The longest distance between junctions along the detected stem of the panicle image's medial axis
2ndLongestInternodeLength	mm	The second longest distance between junctions along the detected stem of the panicle image's medial axis
1°BranchTipAngle	deg	The average length of primary branches detected along the medial axis of the panicle image

## Sheet: Table S3
Supporting Information Table S3. Complete trait value data
SampleID	RaceLabel	PanicleVolume	PanicleDepth	PanicleWidth	PanicleWidthDepthRatio	PanicleConvexHullVolume	PanicleSolidity	PanicleElongation	PanicleFlatness	StalkDiameter	SeedNumber	SeedNumberDensity	SeedTotalVolume	SeedAverageVolume	SeedNumberVhist1	SeedNumberVhist2	SeedNumberVhist3	SeedNumberVhist4	SeedNumberVhist5	SeedNumberVhist6	SeedNumberVhist7	SeedNumberVhist8	SeedNumberVhist9	SeedNumberVhist10	SeedBiomassVhist1	SeedBiomassVhist2	SeedBiomassVhist3	SeedBiomassVhist4	SeedBiomassVhist5	SeedBiomassVhist6	SeedBiomassVhist7	SeedBiomassVhist8	SeedBiomassVhist9	SeedBiomassVhist10	SeedSizeVhist1	SeedSizeVhist2	SeedSizeVhist3	SeedSizeVhist4	SeedSizeVhist5	SeedSizeVhist6	SeedSizeVhist7	SeedSizeVhist8	SeedSizeVhist9	SeedSizeVhist10	SeedElongation1	SeedFlatness1	SeedElongation2	SeedFlatness2	EllipsoidError
SAP1223	Bicolor	67457	314.28	143.54	0.45673	2330000	0.028943	0.4135	0.96034	9.2372	3327	1.1433	28853	8.6724	28	88	155	220	152	130	616	932	679	347	229.78	972.55	1668.2	2205.4	1544.5	1186.4	5010	7723.2	5571.6	2867.6	8.2065	11.052	10.763	10.025	10.161	9.1262	8.1331	8.2866	8.2056	8.2641	0.8768	0.7248	0.8576	0.7156	0.079
SAP1249	Bicolor	32223	151.74	48.061	0.31673	164000	0.19648	0.3062	0.97322	8.5255	1334	0.94947	8893.3	6.6667	71	154	185	163	136	144	156	159	110	55	643.62	1155	1195.3	1059.7	966.63	952.01	1002.4	907.53	675.48	332.12	9.0651	7.4998	6.4611	6.5014	7.1075	6.6112	6.4257	5.7078	6.1407	6.0387	0.9454	0.6681	0.93	0.6379	0.1425
SAP1167	Bicolor	57234	242.03	91.628	0.37859	800000	0.071558	0.3189	0.97617	9.9457	2142	0.95582	27812	12.984	34	128	208	280	370	390	327	267	113	24	435.44	1655.6	2820.1	3697.8	4700.6	5032.9	4215.6	3476.8	1481.2	295.68	12.807	12.935	13.558	13.207	12.704	12.904	12.892	13.022	13.109	12.32	0.9015	0.7068	0.8926	0.697	0.0698
SAP1213	Bicolor	66786	278.75	114.52	0.41082	1270000	0.052555	0.3191	0.94735	10.919	2854	1.1058	22000	7.7085	115	248	270	339	365	382	413	391	244	86	1055.9	2117.3	2293.6	2742.3	2888	2899.4	3021	2668.1	1713.5	592.95	9.1817	8.5376	8.4945	8.0892	7.9124	7.5898	7.3148	6.8239	7.0225	6.8947	0.7351	0.7621	0.7336	0.7499	0.1019
SAP1299	Bicolor	30631	192.02	94.448	0.49186	545000	0.056253	0.3745	0.80134	6.2132	1359	0.76434	11091	8.1613	39	136	158	167	165	236	127	173	113	44	354.16	1086.9	1274.1	1315.8	1366.2	1817.6	1070.9	1422.6	952.32	419.99	9.0808	7.9919	8.0637	7.8791	8.2798	7.702	8.4326	8.2231	8.4276	9.5452	0.7652	0.7424	0.7588	0.7322	0.0746
SAP1092	Bicolor	63732	315.25	118.27	0.37517	1270000	0.05016	0.2446	0.89207	12.714	2522	0.86399	37851	15.008	219	285	354	385	333	324	276	221	97	27	3567.3	4619.2	5411	5635.8	4921.3	4743.1	4090.2	3270.5	1258.9	324.67	16.289	16.207	15.285	14.638	14.779	14.639	14.819	14.798	12.979	12.024	0.9189	0.6938	0.8327	0.6796	0.1388
SAP1016	Bicolor	16217	221.62	72.468	0.327	362000	0.044799	0.2413	0.90883	6.7338	837	0.40789	7903	9.4421	27	61	119	101	112	130	121	103	35	27	255.32	635.16	1222	965.72	1097.6	1341	1130	826.35	252.75	168.79	9.4563	10.412	10.269	9.5616	9.8002	10.316	9.3393	8.0227	7.2213	6.2514	0.8918	0.657	0.8841	0.6426	0.0757
SAP1111	Bicolor	28934	307.58	222.24	0.72253	3960000	0.0073131	0.4228	0.78169	10.854	1930	0.67767	12043	6.2401	67	265	306	363	272	166	111	216	128	35	420.58	1663.1	1992.6	2360.8	1729.6	972.79	583.28	1252.4	780.19	279.01	6.2773	6.2758	6.512	6.5038	6.3585	5.8602	5.2549	5.7981	6.0952	7.9718	0.8989	0.7398	0.8737	0.7318	0.1058
SAP2067	Bicolor	33686	273.69	102.98	0.37626	840000	0.040124	0.3102	0.8614	8.2792	1842	0.7134	16042	8.7092	100	117	140	220	260	325	259	185	156	79	622.9	1114.8	1369.7	2048.5	2262.9	2715.5	2239.1	1619.8	1333.9	678.88	6.2331	9.5263	9.8172	9.3333	8.7257	8.3633	8.6621	8.7563	8.5885	8.5965	0.77103	0.78589	0.7691	0.77595	0.10766
SAP2165	Bicolor	25746	221.54	85.696	0.38682	571000	0.045051	0.3073	0.9173	10.186	1379	0.65981	16767	12.158	46	112	172	189	164	187	213	119	98	78	515.71	1188.6	1846.1	2096.2	1917.5	2334.4	2751.2	1631.7	1357.8	1121.9	11.214	10.616	10.747	11.089	11.676	12.454	12.912	13.687	13.843	14.385	0.9383	0.6888	0.9226	0.6693	0.1163
SAP2316	Bicolor	18454	259.28	73.559	0.28371	446000	0.041365	0.19528	0.92321	7.3212	755	0.30867	9681.6	12.823	42	139	137	121	98	66	60	42	34	15	449.01	1846.1	1738.9	1619.8	1170.8	843.24	788.45	572.88	459.73	177.46	10.697	13.306	12.661	13.382	11.941	12.781	13.14	13.647	13.528	11.836	0.902	0.6571	0.8949	0.6392	0.0845
SAP2023	Bicolor	57938	360.08	96.937	0.26921	1070000	0.054249	0.211	0.9842	12.677	2688	0.79129	38273	14.238	105	266	366	427	450	446	307	242	60	18	1655.5	3978	4990.4	5943.2	6121.8	5955.1	4656.9	3739.8	959.96	257.26	15.713	14.935	13.635	13.911	13.616	13.36	15.172	15.468	16.008	14.295	0.9322	0.6963	0.8822	0.6699	0.1507
SAP2241	Bicolor	39995	261.5	91.128	0.34848	798000	0.050092	0.3026	0.9165	8.166	2025	0.82084	27309	13.486	62	150	203	274	332	337	270	274	101	21	869.44	1989	2763.2	3620.7	4454.4	4680.7	3727.9	3549.2	1345.8	301.33	14.019	13.258	13.597	13.224	13.424	13.884	13.798	12.951	13.268	14.328	0.9247	0.7034	0.9187	0.691	0.0811
SAP2336	Bicolor	27324	333.69	129.32	0.38812	1330000	0.0205	0.2762	0.8523	11.397	1152	0.36595	15065	13.077	75	89	106	168	158	90	191	98	115	61	1125.5	1393.5	1488.8	2215.3	2048.5	1148.1	2370.1	1169.6	1429.2	678.88	15.006	15.606	13.991	13.201	12.975	12.758	12.387	11.938	12.41	11.139	0.9546	0.6675	0.9346	0.6529	0.0997
SAP2005	Bicolor	47784	280.89	170.04	0.60706	1990000	0.023906	0.4085	0.7152	8.6413	2540	0.98564	29918	11.779	59	99	202	104	415	207	267	619	484	83	761.48	1164.2	2512.4	1308	4843.4	2499.4	3237.6	7135.6	5309.6	1122.8	12.916	11.766	12.439	12.596	11.683	12.081	12.105	11.537	10.968	13.525	0.869	0.6765	0.8556	0.6664	0.078
SAP2122	Bicolor	22580	318.5	165.68	0.51944	3470000	0.0065109	0.4144	0.8481	11.469	1826	0.62491	11132	6.0963	77	262	299	313	202	233	227	123	64	25	546.5	1605.8	1787.1	1916.6	1280.8	1359.8	1398.6	673.42	375.56	181.3	7.1049	6.1358	5.987	6.1053	6.3406	5.8503	6.1356	5.4734	5.8657	7.2777	0.8928	0.739	0.8681	0.7302	0.1079
SAP2273	Bicolor	31381	266.29	144.97	0.54499	3720000	0.0084489	0.2416	0.8748	5.5398	1132	0.46336	20779	18.356	20	52	111	90	164	168	79	147	206	94	410.52	1024.4	2162.7	1851.9	2991.5	3069.2	1385.7	2240.4	3742.6	1890.7	20.529	19.703	19.53	20.507	18.212	18.292	17.502	15.21	18.177	20.092	0.8248	0.5916	0.8131	0.5764	0.1015
SAP1182	Caudatum	129000	290.52	141.1	0.48569	1670000	0.077583	0.304	0.90066	13.044	3044	1.1316	36568	12.013	75	185	278	366	390	436	493	450	224	146	919.49	2674.4	3964.8	4908.7	4935.2	5199.1	5446.9	4504.4	2482.9	1518.2	12.26	14.455	14.262	13.412	12.654	11.925	11.048	10.01	11.084	10.399	0.9236	0.5437	0.9014	0.5208	0.1429
SAP1233	Caudatum	39805	144.29	56.731	0.39318	175000	0.22721	0.3974	0.86915	10.29	1384	1.0359	11486	8.2991	61	128	191	200	234	229	163	128	28	21	598.1	1070.3	1393.2	1617.1	1754.5	1816.3	1471.5	1251.6	300.28	212.69	9.8048	8.3618	7.2942	8.0855	7.4978	7.9314	9.0275	9.7783	10.724	10.128	0.9054	0.6985	0.8729	0.6806	0.1191
SAP1030	Caudatum	51428	174.42	61.276	0.35131	268000	0.1922	0.3348	0.93668	10.486	1091	0.67554	12953	11.873	60	118	141	139	167	157	133	102	50	23	746.86	1568.6	1719.9	1983.8	1838.7	1403.1	1426.1	1082.7	736.2	425.68	12.448	13.292	12.198	14.273	11.01	8.9365	10.723	10.614	14.724	18.508	0.8842	0.4983	0.8746	0.4353	0.2274
SAP1051	Caudatum	84207	252.61	84.812	0.33574	506000	0.16641	0.2877	0.77998	10.125	2866	1.2253	35633	12.433	57	174	272	289	400	412	409	406	325	121	737.17	2415.7	3635.5	3671.7	4895.5	5192.3	5185	4872.1	3663.4	1350.4	12.932	13.883	13.366	12.704	12.239	12.602	12.678	12	11.272	11.16	0.9425	0.6424	0.941	0.6235	0.1018
SAP1121	Caudatum	41667	222.48	70.061	0.31491	405000	0.10294	0.2876	0.95862	12.551	1972	0.95728	27661	14.027	78	176	232	269	288	313	297	212	97	9	1203.6	2432.8	3122.6	3793.5	4386.7	4606.4	4143.2	2687	1172.3	112.53	15.43	13.823	13.459	14.102	15.231	14.717	13.95	12.674	12.085	12.503	0.9108	0.6821	0.6821	0.6552	0.115
SAP1161	Caudatum	41982	223.88	64.188	0.2867	374000	0.11228	0.2664	0.86787	9.558	1862	0.89822	24220	13.008	115	205	243	243	283	249	239	174	93	17	1371.2	2248	2769.4	3114	3697.6	3287.1	3522.5	2583.5	1503.3	123.5	11.923	10.966	11.396	12.815	13.066	13.202	14.739	14.848	16.166	7.265	0.931	0.5782	0.9387	0.5264	0.2098
SAP1288	Caudatum	115000	329.51	143.67	0.436	2260000	0.05084	0.3737	0.85363	10.715	2774	0.90921	26594	9.5867	20	66	178	255	243	506	596	551	296	62	179.32	551.02	1978.8	2949.2	2940.2	4314.1	5024	5069	2848.6	726.8	8.9663	8.3489	11.116	11.566	12.099	8.5261	8.4296	9.1997	9.6237	11.723	0.9348	0.5026	0.9336	0.4387	0.2109
SAP1020	Caudatum	30055	197.96	66.073	0.33376	311000	0.096789	0.3157	0.83592	11.559	1063	0.57992	17749	16.697	48	99	115	156	179	141	129	110	64	21	905.82	1763.2	2134.7	2557.6	2763.4	2161.7	2144.3	1911.5	1084.3	322.03	18.872	17.81	18.563	16.395	15.438	15.331	16.623	17.376	16.943	15.334	0.9214	0.6769	0.9081	0.6521	0.1381
SAP1067	Caudatum	26977	118.48	56.849	0.47984	172000	0.15644	0.4369	0.94347	8.3938	944	0.86053	17578	18.621	58	105	118	116	116	99	122	123	65	21	1133.8	1916.5	2087.3	2063.2	2231.2	1997.1	2379.3	2277.6	1104.2	375.78	19.548	18.252	17.69	17.786	19.235	20.174	19.503	18.517	16.987	17.894	0.9376	0.5813	0.9306	0.5593	0.1215
SAP1148	Caudatum	45311	131.54	149.07	1.1332	883000	0.051336	0.9096	0.78364	8.2577	1880	1.5435	27342	14.543	25	84	101	185	316	437	329	201	136	65	475.23	1592.4	1896.4	3259.1	4375	4599.5	4330.6	3293.9	2294.3	1203.8	19.009	18.957	18.776	17.617	13.845	10.525	13.163	16.388	16.87	18.52	0.9484	0.6574	0.9332	0.6283	0.1483
SAP2106	Caudatum	46117	264.26	73.688	0.27885	396000	0.11656	0.2418	0.81527	7.3457	1846	0.74047	30015	16.259	49	142	191	230	260	307	248	234	155	29	797.98	2239.1	3144.3	3751.7	4192.4	4883.2	4240	3751.7	2548.8	449.01	16.285	15.754	16.438	16.322	16.138	15.907	17.077	16.039	16.473	15.492	0.95308	0.63976	0.95146	0.61161	0.13391
SAP2128	Caudatum	73578	266.27	110.04	0.41328	969000	0.075897	0.3349	0.9511	13.449	1845	0.73447	43703	23.687	96	152	183	228	247	240	250	215	135	98	1333.9	3251.5	4311.5	5693.1	6002.7	5788.3	6026.5	5335.8	3501.6	2453.5	13.842	21.424	23.552	24.976	24.294	24.098	24.113	24.803	25.896	24.979	0.9117	0.6647	0.8773	0.6285	0.1905
SAP2194	Caudatum	37736	229.49	77.69	0.33854	414000	0.091249	0.2788	0.9065	10.434	1513	0.69885	20255	13.387	44	67	124	178	252	243	216	192	140	56	605.04	859.91	1738.9	2489.2	3358.7	3203.8	2822.7	2441.6	1858	861.1	13.74	12.834	14.028	13.997	13.342	13.171	13.05	12.743	13.236	15.371	0.9066	0.6792	0.8979	0.6518	0.1392
SAP2212	Caudatum	48343	262.35	67.507	0.25732	481000	0.10042	0.24866	0.90219	10.495	2327	0.9402	26521	11.397	116	200	254	293	310	331	316	267	155	84	852.77	2060.5	2775.1	3275.3	3477.8	3918.4	3906.5	3311	1834.2	1092.2	7.3483	10.291	10.91	11.186	11.23	11.852	12.369	12.398	11.801	13.001	0.8932	0.5537	0.8993	0.4919	0.2314
SAP2042	Caudatum	32559	135.68	56.281	0.41481	176000	0.1846	0.39447	0.95664	8.6452	1452	1.1344	19112	13.162	44	93	133	178	197	198	201	173	172	62	761.06	1548.3	1881.8	2120	2346.3	2346.3	2417.8	2262.9	2441.6	981.4	17.298	16.604	14.189	11.881	11.908	11.837	11.999	13.106	14.173	15.826	0.932	0.6995	0.905	0.6735	0.1422
SAP2055	Caudatum	42443	194.19	65.761	0.33864	330000	0.12859	0.2902	0.9153	10.006	1065	0.58133	26136	24.54	52	102	109	115	108	134	139	137	110	58	1108.8	2429.7	2560.7	2822.7	2763.2	3311	3442	3299.1	2810.8	1560.2	21.328	23.855	23.539	24.499	25.579	24.666	24.77	24.122	25.563	26.812	0.9392	0.5835	0.9331	0.54	0.195
SAP2113	Caudatum	30115	166.53	53.931	0.32386	202000	0.14888	0.34117	0.92311	9.5705	1110	0.70656	17841	16.073	51	108	122	138	125	113	136	141	125	50	762.25	1381.6	1774.6	2155.7	1977.1	2084.3	2286.8	2429.7	2131.9	863.49	14.944	12.737	14.577	15.586	15.786	18.394	16.791	17.24	17.011	17.258	0.91876	0.68958	0.91532	0.65371	0.15632
SAP2144	Caudatum	27577	167.16	108.88	0.65136	492000	0.056047	0.8408	0.7046	6.9753	1058	0.67089	17943	16.959	19	48	102	147	213	194	137	98	73	26	372.79	933.76	1881.8	2405.9	3180	3049	2274.8	1881.8	1429.2	510.95	19.641	19.453	18.449	16.367	14.914	15.686	16.638	19.256	19.584	19.653	0.9523	0.6634	0.946	0.6271	0.1714
SAP2300	Caudatum	44730	176.38	71.224	0.4038	318000	0.14084	0.3741	0.9444	9.3638	1404	0.84375	25314	18.03	41	115	191	198	210	198	168	150	88	44	765.82	2310.6	3751.7	3811.3	3608.8	3168.1	2525	2584.5	1822.3	943.28	18.67	20.089	19.624	19.249	17.204	15.983	15.044	17.236	20.681	21.449	0.9253	0.5175	0.9167	0.4729	0.1888
SAP2007	Caudatum	76261	259.06	90.157	0.34801	671000	0.1137	0.2833	0.8393	9.0126	2770	1.1334	54057	19.515	58	158	245	296	342	359	339	417	384	171	1262.5	3287.2	4942.7	5931.3	6824.5	7074.6	6622	7825	7038.9	3203.8	21.858	20.842	20.178	20.034	19.964	19.718	19.537	18.766	18.338	18.764	0.9116	0.6948	0.9049	0.6734	0.1274
SAP2065	Caudatum	47795	286.2	78.417	0.27399	598000	0.07988	0.2148	0.9365	8.7936	2282	0.84519	31134	13.643	79	124	181	260	245	326	325	341	277	123	1298.2	1917.5	2751.2	3811.3	3561.1	4549.7	4454.4	4085.2	3334.8	1333.9	16.472	15.499	15.196	14.675	14.551	13.953	13.719	11.984	12.052	10.858	0.9072	0.7296	0.8949	0.7141	0.0997
SAP2301	Caudatum	60052	282.49	116.6	0.41445	1170000	0.051455	0.3033	0.8712	12.573	2540	0.9531	33416	13.156	66	170	225	314	363	329	418	347	227	80	962.34	2382	3180	4311.5	5014.2	4609.2	5383.4	4168.6	2548.8	844.43	14.59	14.041	14.116	13.722	13.816	14.017	12.876	12.027	11.204	10.556	0.9133	0.5552	0.8613	0.539	0.1534
SAP2260	Caudatum	83988	287.21	135.16	0.46907	1970000	0.042605	0.366	0.8369	9.9486	2659	1.0091	39884	15	105	111	145	397	396	337	273	499	322	73	1813	2305.2	2926.8	6371.5	6410.4	5180.1	3988.7	5503.9	4053.4	1308	17.208	20.793	20.195	16.04	16.198	15.377	14.601	11.033	12.595	17.912	0.9122	0.6381	0.9163	0.584	0.203
SAP1203	Durra	39176	234.47	61.967	0.26429	352000	0.11125	0.2168	0.93865	11.169	1245	0.57347	16397	13.17	41	98	127	154	167	167	146	159	135	50	739.9	1571.1	1976.5	2219	2258.7	2181.2	1797	1769.1	1394.8	480.01	18.047	16.031	15.562	14.409	13.524	13.061	12.308	11.127	10.332	9.6003	0.9283	0.7011	0.9244	0.6555	0.1573
SAP1204	Durra	69978	237.28	63.924	0.26941	369000	0.18975	0.239	0.88075	11.402	1781	0.81065	28720	16.126	97	194	239	254	256	245	218	161	81	35	1821	3512.8	4089.2	4237.4	4214.9	3812.6	3249.6	2212.7	1068	494.16	18.773	18.107	17.109	16.682	16.464	15.561	14.906	13.743	13.185	14.119	0.9309	0.6879	0.8867	0.6625	0.1287
SAP1222	Durra	45479	93.96	58.09	0.61824	157000	0.28937	0.6186	0.95603	9.8723	1366	1.5701	15758	11.536	41	64	133	172	217	182	195	158	138	65	577.43	863.65	1537.9	1869.4	2041.1	1929.9	2267.2	1959.1	1807.8	890.19	14.084	13.494	11.563	10.869	9.4059	10.603	11.627	12.4	13.1	13.696	0.8801	0.7762	0.9063	0.6986	0.2504
SAP1313	Durra	31760	124.96	61.076	0.48878	200000	0.15915	0.5276	0.96247	9.8377	1598	1.3812	13756	8.6082	48	117	146	195	206	226	234	211	168	46	361.78	955.23	1259.4	1511.9	1745.3	1764.2	1870.9	1957.7	1859.7	463.35	7.537	8.1643	8.6264	7.7534	8.4727	7.8061	7.9956	9.2783	11.07	10.073	0.882	0.7324	0.8982	0.6929	0.1909
SAP1325	Durra	85780	252.72	78.886	0.31215	615000	0.1394	0.2629	0.86573	13.87	3731	1.5944	38451	10.306	135	234	398	476	510	535	570	514	300	58	1739.8	2989.4	4791.4	5096.4	5375.8	5636.8	5585.7	4396.4	2464.5	374.47	12.888	12.775	12.039	10.707	10.541	10.536	9.7996	8.5532	8.2152	6.4564	0.8735	0.7366	0.8329	0.7246	0.108
SAP1179	Durra	54991	248.4	60.192	0.24232	349000	0.15771	0.2191	0.94843	9.9986	2001	0.87	20535	10.262	113	235	271	287	283	282	243	184	77	25	1693.9	3062.1	3226.5	2993.6	2831.7	2481.6	2093.9	1445.8	566.93	134.78	14.991	13.03	11.906	10.431	10.006	8.8	8.6167	7.8572	7.3626	5.3908	0.9275	0.7558	0.9423	0.7221	0.1239
SAP1054	Durra	86200	226.58	75.824	0.33464	568000	0.15174	0.276	0.89312	11.267	2432	1.1592	25317	10.41	52	176	293	358	395	318	313	276	188	62	575.21	2251.6	3713.3	4162	4384.7	3515.5	3123.5	2093.4	1148.3	343.71	11.062	12.794	12.673	11.626	11.101	11.055	9.9792	7.5849	6.1078	5.5437	0.943	0.6546	0.8918	0.6118	0.1776
SAP1198	Durra	93957	207.47	122.49	0.5904	969000	0.096994	0.564	0.77128	10.962	3395	1.7673	39127	11.525	105	259	399	405	518	590	527	453	130	8	846.44	1990.6	3549.2	5198.7	6478.3	6918.6	6304.7	5869.5	1832.3	119.41	8.0614	7.6856	8.8953	12.836	12.506	11.726	11.963	12.957	14.095	14.926	0.925	0.6666	0.8954	0.6288	0.1722
SAP1206	Durra	84377	239.98	123.22	0.51345	1230000	0.068615	0.4422	0.90841	8.9262	3021	1.3596	33818	11.194	90	139	212	374	637	616	516	240	144	52	1264.9	1945.4	2995.7	4573	6533.1	6340.6	5055.9	2664.4	1842.6	598.74	14.055	13.995	14.13	12.227	10.256	10.293	9.7983	11.102	12.796	11.514	0.8657	0.7174	0.9088	0.6391	0.1761
SAP1196	Durra	35429	179.17	63.557	0.35473	249000	0.14253	0.299	0.9194	9.6908	1712	1.0319	16285	9.5121	71	111	176	212	219	254	209	208	171	80	832.29	1255.4	1982.5	2264.7	2191.3	2112	1836.9	1717.1	1411.8	675.44	11.723	11.31	11.264	10.683	10.006	8.3152	8.7893	8.2555	8.256	8.4431	0.9059	0.7557	0.9268	0.6749	0.1906
SAP2058	Durra	31850	231.4	74.645	0.32258	408000	0.078085	0.2725	0.85057	11.316	1417	0.64911	17679	12.476	60	97	126	141	177	203	204	206	161	41	999.26	1572.1	1941.4	2024.7	2310.6	2429.7	2215.3	2155.7	1584.1	437.1	16.656	16.188	15.407	14.377	13.067	11.972	10.86	10.468	9.8513	10.675	0.9131	0.7231	0.9262	0.6638	0.1676
SAP2111	Durra	78358	227.58	86.582	0.38044	633000	0.12385	0.363	0.9494	16.048	3409	1.5878	33422	9.8041	82	246	345	442	564	568	515	436	175	35	1524.5	3394.4	4156.6	4740.2	5133.3	4930.8	4109	3370.6	1715.1	345.39	18.66	13.785	12.061	10.713	9.0954	8.6886	7.985	7.7328	9.7709	9.8717	0.92788	0.61767	0.84127	0.52924	0.31191
SAP2116	Durra	71341	230.34	88.03	0.38218	555000	0.12861	0.3181	0.8976	14.909	3181	1.4639	31390	9.868	158	346	456	487	479	453	408	235	119	39	2370.1	4204.3	4966.5	4728.3	4525.9	3978	3442	1929.4	962.34	271.55	15.003	12.156	10.889	9.6981	9.4606	8.7907	8.4413	8.208	8.0914	6.969	0.90879	0.78474	0.92486	0.71061	0.20418
SAP2276	Durra	74241	219.31	81.123	0.3699	621000	0.11964	0.32327	0.87563	12.633	3457	1.6709	36583	10.582	103	259	373	443	445	481	480	423	322	127	1786.5	3989.9	5085.6	5109.5	4776	4978.4	4240	3251.5	2417.8	944.48	17.311	15.395	13.641	11.532	10.723	10.342	8.8437	7.6878	7.5102	7.4368	0.9266	0.6756	0.8982	0.6043	0.2072
SAP2004	Durra	34955	131.12	75.523	0.57598	272000	0.12874	0.4978	0.9668	12.296	1466	1.1851	16291	11.113	79	132	194	178	196	194	202	148	96	46	933.76	1488.8	1929.4	1941.4	2131.9	2155.7	2120	1727	1238.7	612.18	11.818	11.259	9.9241	10.916	10.886	11.105	10.497	11.677	12.908	13.305	0.8565	0.7571	0.8962	0.6861	0.2492
SAP2075	Durra	59094	185.29	87.775	0.47372	616000	0.095938	0.45346	0.86873	8.4013	1910	1.0927	32827	17.187	69	114	144	187	273	293	256	236	226	111	1453	2298.7	2846.5	3608.8	4371	4371	4192.4	4204.3	3680.2	1810.3	21.006	20.144	19.803	19.273	16.005	14.913	16.361	17.807	16.261	16.309	0.8927	0.71934	0.92997	0.63605	0.21647
SAP2083	Durra	44090	188.26	59.974	0.31858	274000	0.16105	0.2996	0.8901	9.8835	1669	0.93975	25856	15.492	59	127	167	192	222	232	202	210	178	79	1135	2393.9	2787	3013.3	3418.2	3430.1	3025.2	3001.4	2572.6	1052.9	19.235	18.851	16.685	15.723	15.419	14.797	14.989	14.302	14.423	13.332	0.9369	0.7444	0.946	0.7049	0.126
SAP2341	Durra	33851	97.096	63.377	0.65272	166000	0.20356	0.56984	0.98371	8.268	1294	1.4127	19993	15.451	36	63	98	149	173	183	203	166	156	66	530	1012.4	1643.6	2382	2501.1	2763.2	2763.2	2536.9	2596.4	1238.7	14.723	16.07	16.822	15.972	14.43	15.124	13.615	15.3	16.608	18.819	0.91934	0.7429	0.9294	0.69463	0.18819
SAP2262	Durra	120000	214.19	122.08	0.5686	992000	0.12066	0.4521	0.8212	14.13	3975	2.0229	63584	15.996	102	268	390	506	654	655	560	395	324	120	1502.2	4144.1	6526.9	8042.1	9932.9	10412	9207.7	6721.2	5115.4	1968.4	14.785	15.461	16.736	15.884	15.187	15.9	16.439	17.008	15.781	16.361	0.9342	0.6721	0.9104	0.6481	0.137
SAP1279	Guinea	40630	274.97	82.013	0.29826	681000	0.059679	0.2607	0.87725	9.4835	1140	0.44776	13016	11.417	80	131	148	156	183	165	127	106	42	1	854.03	1570.2	1720.3	1703.4	2143	1933.8	1458.1	1166.1	455.12	11.321	10.675	11.987	11.623	10.919	11.711	11.72	11.481	11.001	10.836	11.321	0.8503	0.7196	0.8376	0.709	0.0914
SAP1332	Guinea	54461	265.25	89.898	0.33892	653000	0.083399	0.2479	0.94877	9.99	891	0.36279	23417	26.282	29	59	117	108	120	124	126	108	76	23	678.7	1469	2721.2	2730.6	3049.9	3478.6	3520.9	2955.5	2184.5	620.19	23.403	24.897	23.259	25.282	25.416	28.053	27.944	27.366	28.743	26.965	0.8186	0.8047	0.824	0.7622	0.1854
SAP1255	Guinea	86034	274.54	89.048	0.32436	806000	0.10677	0.2548	0.98391	10.623	1751	0.68883	36127	20.632	74	120	177	230	239	226	234	227	151	72	1771.2	2671.1	3804.6	4656	4761	4364	4811	4730.6	3055.2	1476	23.933	22.259	21.494	20.244	19.92	19.31	20.56	20.839	20.232	20.499	0.9456	0.6332	0.9363	0.6082	0.1271
SAP1209	Guinea	111000	302.08	146.78	0.48591	2470000	0.044819	0.3851	0.91301	13.028	2511	0.89775	32878	13.094	64	128	267	336	438	266	401	313	242	55	1116.5	2037.2	4031.7	5070.5	4971.5	3432.5	4966.5	4026.3	2601.8	616.99	17.446	15.916	15.1	15.09	11.35	12.904	12.385	12.863	10.751	11.218	0.9252	0.6381	0.9192	0.5869	0.1772
SAP1286	Guinea	96104	246.89	111.53	0.45175	1340000	0.071578	0.3619	0.76209	7.4455	1782	0.77953	21620	12.132	69	146	344	198	66	223	315	194	172	54	652.77	1548.1	4089.3	2515.6	845.28	2592.9	3842.9	2524	2232.6	761.84	9.4604	10.603	11.887	12.705	12.807	11.627	12.2	13.01	12.98	14.108	0.7949	0.6102	0.786	0.5943	0.0832
SAP1094	Guinea	34195	260.82	177.21	0.67942	1670000	0.020447	0.5584	0.50734	7.1874	905	0.37474	15555	17.188	65	146	176	110	70	114	102	69	40	12	1084.8	2378.5	2790.4	1949.8	1276.5	1995.1	1833.5	1243.3	720.58	269.35	16.69	16.291	15.855	17.725	18.236	17.501	17.976	18.019	18.014	22.446	0.9321	0.6428	0.9004	0.6243	0.1147
SAP1095	Guinea	22164	205.63	151.11	0.73485	870000	0.025462	0.5629	0.44271	7.56	1310	0.68803	12601	9.6187	17	71	153	244	241	212	157	91	75	48	131.01	735.67	1536.8	2418.6	2204.5	1940	1536.8	899.43	709.22	472.39	7.7292	10.365	10.041	9.9136	9.1388	9.1699	9.8045	9.8804	9.4507	9.8402	0.7932	0.7184	0.7834	0.7091	0.0942
SAP2036	Guinea	30873	261.29	82.396	0.31534	638000	0.04842	0.38455	0.93375	11.827	778	0.31562	20271	26.056	6	33	79	139	163	131	119	76	24	7	120.29	869.44	2000.9	3513.5	4263.8	3453.9	3227.7	2060.5	574.07	171.51	19.976	26.338	25.335	25.271	26.163	26.366	27.135	27.119	23.93	24.436	0.85341	0.78843	0.8793	0.73988	0.16891
SAP2187	Guinea	40089	305.6	90.23	0.29526	916000	0.043749	0.2359	0.926	11.773	2062	0.71523	24288	11.779	104	202	214	248	281	254	286	212	204	56	1202.9	2489.2	2656	3108.6	3358.7	3072.8	3156.2	2370.1	2227.2	624.09	11.537	12.35	12.429	12.551	11.932	12.12	11.04	11.205	10.936	11.136	0.8853	0.7208	0.8718	0.711	0.0928
SAP2079	Guinea	45729	318.5	139.52	0.43898	2710000	0.016866	0.292	0.9616	9.0476	1747	0.59788	27039	15.478	37	214	205	217	273	88	210	253	182	67	538.73	3380	3237.6	3211.7	4053.4	1463.4	3121	3962.8	2978.6	1086.5	14.543	15.811	15.799	14.78	14.831	16.681	14.879	15.645	16.4	16.209	0.9216	0.5945	0.9047	0.5759	0.1127
SAP2087	Guinea	41769	276.1	183.12	0.66486	2200000	0.019026	0.489	0.6707	12.469	938	0.37031	22907	24.421	14	64	135	129	148	110	103	130	59	45	314.69	1502.2	3056.3	3030.4	3703.8	2784.3	2590.1	3263.5	1385.7	1245.8	22.489	23.546	22.624	23.483	25.019	25.292	25.124	25.086	23.557	27.694	0.9273	0.7244	0.9325	0.6954	0.1235
SAP2093	Guinea	45868	253.64	112.27	0.44327	1670000	0.027552	0.3481	0.8441	7.6306	2203	0.94671	27180	12.338	56	266	327	304	150	300	247	247	244	61	721.33	3224.6	4118.2	3626.1	1838.9	3561.3	3224.6	2875	3095.1	866.37	12.878	12.129	12.597	11.948	12.295	11.864	13.049	11.634	12.703	14.204	0.7829	0.6066	0.778	0.5888	0.0974
SAP2232	Guinea	77287	323.08	122.08	0.37743	1960000	0.039576	0.3316	0.9813	13.981	2083	0.70277	41773	20.054	66	157	237	246	376	350	241	220	136	53	1592.9	4001.6	5581.6	5685.2	7485.3	6086.6	4454.9	3742.6	2214.5	906.52	24.221	25.454	23.571	23.088	19.912	17.408	18.474	17.031	16.312	17.105	0.9227	0.6655	0.9071	0.6207	0.1767
SAP1085	Kafir	68909	263.63	122	0.46276	1230000	0.056073	0.3391	0.87083	7.8462	2139	0.87628	27581	12.894	98	201	219	343	231	246	405	252	133	10	1528.5	3122.8	3265.8	4611.2	2851.1	3141.1	4869.8	2803.7	1290.2	96.651	15.596	15.536	14.912	13.444	12.342	12.768	12.024	11.126	9.701	9.6651	0.9238	0.7346	0.8975	0.7209	0.0875
SAP1088	Kafir	53306	247.64	66.198	0.26731	366000	0.14565	0.1987	0.87016	9.8885	1196	0.52159	18610	15.561	109	152	124	115	117	179	147	134	100	18	1826.2	2511.1	2039.5	1791.9	1851.4	2803.5	2143.5	1911.2	1466.3	265.6	16.754	16.52	16.447	15.583	15.825	15.662	14.582	14.262	14.663	14.755	0.839	0.7501	0.7972	0.742	0.1079
SAP1100	Kafir	88666	264.28	69.794	0.26409	473000	0.1876	0.2614	0.84162	13.016	2464	1.0069	33434	13.569	127	230	309	337	326	342	269	252	206	65	1880.5	3316.4	4259.6	4499.8	4392.7	4735.1	3720.7	3420.9	2427.2	770.52	14.807	14.42	13.785	13.353	13.475	13.845	13.832	13.575	11.783	11.854	0.8799	0.756	0.8556	0.7436	0.0912
SAP1115	Kafir	77249	257.8	71.55	0.27755	484000	0.1597	0.2039	0.99362	9.7805	1955	0.81902	28093	14.37	117	207	240	215	239	203	230	222	186	95	1875.1	2741.6	3455.6	3346.9	3515.9	3096.9	3367.7	3003.2	2543.7	1133.7	16.026	13.245	14.399	15.568	14.711	15.255	14.642	13.528	13.677	11.934	0.8952	0.7614	0.8657	0.7348	0.1477
SAP1201	Kafir	115000	258.98	153.22	0.59163	2020000	0.056609	0.4652	0.74291	8.9899	3913	1.6318	43573	11.135	86	515	994	709	454	445	332	89	247	41	950.01	5686.7	9601.3	7345.9	5174.3	5467.9	4208.6	1229.4	3374.4	517.19	11.047	11.042	9.6592	10.361	11.397	12.287	12.676	13.814	13.662	12.615	0.8237	0.6778	0.7802	0.6637	0.1092
SAP1049	Kafir	38079	196.02	139.25	0.71037	1400000	0.027203	0.3284	0.72716	5.7164	1694	0.93333	13946	8.2323	103	366	460	144	34	71	128	235	128	24	929.6	2869.6	3120.7	1299.5	341.48	626.22	1142.4	2152	1227.2	227.93	9.0253	7.8406	6.7842	9.0247	10.044	8.82	8.9252	9.1574	9.5875	9.4971	0.8888	0.7164	0.8775	0.702	0.0871
SAP1050	Kafir	90344	277.56	98.75	0.35578	947000	0.09536	0.2479	0.86608	10.086	3630	1.4125	33675	9.277	169	301	372	410	459	499	487	439	334	159	1856.2	3280.4	4079.7	4203.3	4750.4	4879.5	4115.2	3348.3	2257.2	905.01	10.984	10.898	10.967	10.252	10.35	9.7785	8.4501	7.6272	6.7579	5.6919	0.9239	0.6666	0.9143	0.6513	0.0807
SAP2159	Kafir	40002	248.15	57.815	0.23299	378000	0.10579	0.1927	0.9113	10.216	1320	0.56386	24946	18.898	122	146	114	110	114	127	157	212	161	56	2262.9	2882.3	2286.8	2251	2251	2536.9	2965.6	3573	2870.3	1042.1	18.51	19.755	20.084	20.438	19.786	19.967	18.905	16.871	17.801	18.618	0.93693	0.68046	0.9112	0.66753	0.08907
SAP2236	Kafir	52390	268.71	92.781	0.34528	669000	0.078351	0.2256	0.9707	10.105	2992	1.1803	33046	11.045	121	232	304	346	375	406	414	364	307	122	1250.6	2822.7	3716	3930.4	4299.6	4656.9	4347.2	3644.5	3168.1	1214.8	10.335	12.188	12.206	11.349	11.46	11.461	10.492	10.014	10.312	9.94	0.9236	0.6602	0.9147	0.6441	0.0844
SAP2320	Kafir	38148	226.2	85.551	0.3782	600000	0.063573	0.30628	0.87479	8.4123	1797	0.84208	23807	13.248	60	199	260	223	244	209	207	177	160	57	801.55	2608.3	3322.9	3108.6	3394.4	2798.9	2870.3	2429.7	1786.5	669.35	13.36	13.133	12.784	13.95	13.93	13.364	13.874	13.703	11.188	11.746	0.9564	0.7175	0.9476	0.7034	0.0818
SAP2013	Kafir	29759	179.25	67.229	0.37507	280000	0.10644	0.3477	0.9031	6.5012	1039	0.61443	19857	19.111	46	86	122	127	134	135	140	106	96	46	952.81	1762.7	2429.7	2346.3	2608.3	2656	2739.3	1893.7	1679.3	752.72	20.72	20.555	19.945	18.521	19.501	19.666	19.53	17.89	17.496	16.357	0.91488	0.77398	0.90153	0.76553	0.09034
SAP2177	Kafir	23441	142.46	110.71	0.77712	621000	0.03773	0.56536	0.78297	4.8336	1540	1.1458	15427	10.018	101	206	276	329	261	175	77	58	43	13	998.07	2036.6	2632.1	3227.7	2644.1	1786.5	790.83	625.28	504.99	161.98	9.8823	9.9127	9.5511	9.8175	10.132	10.182	10.271	10.783	11.744	12.431	0.88957	0.70569	0.87172	0.69567	0.079626
SAP2045	Kafir	68800	281.11	78.581	0.27954	605000	0.11375	0.2227	0.9309	10.276	2300	0.86727	46220	20.095	145	241	289	291	271	250	279	238	192	103	3049	5038	5871.7	5621.6	5514.4	5109.5	5728.8	4752.2	3537.3	1989	20.998	20.889	20.322	19.302	20.36	20.433	20.534	19.986	18.396	19.268	0.9089	0.7594	0.8856	0.7423	0.1218
SAP2154	Kafir	53089	330.83	115.54	0.34854	1430000	0.03722	0.2306	0.824	11.626	2750	0.88113	33703	12.256	209	325	300	294	324	341	350	332	213	61	2679.8	3978	3966.1	3775.5	4073.3	4251.9	4311.5	3704.1	2286.8	668.16	12.84	12.238	13.225	12.836	12.576	12.485	12.31	11.147	10.714	10.96	0.9223	0.7538	0.9052	0.7421	0.0824
SAP2306	Kafir	55351	290.76	75.7	0.26035	560000	0.098855	0.1989	0.9	12.637	3217	1.1728	33954	10.555	225	364	381	434	473	453	384	290	154	58	3084.7	4537.8	4514	4847.4	4930.8	4204.3	3346.8	2501.1	1441.1	518.09	13.688	12.477	11.856	11.17	10.432	9.2815	8.7305	8.6376	9.3601	8.9262	0.8429	0.7154	0.7899	0.6993	0.1467
SAP2020	Kafir	91982	268.36	170.04	0.63546	2650000	0.034675	0.4752	0.9626	9.2429	3076	1.2494	36376	11.826	148	109	260	623	792	593	216	165	113	56	2525.3	1981.4	4182.9	6656.4	7485.3	5762.9	2836.1	2357	1567	991.99	17.087	18.202	16.076	10.693	9.448	9.7222	13.154	14.317	13.818	17.715	0.9349	0.7232	0.9175	0.6878	0.1583
SAP2319	Kafir	50916	240.45	132.98	0.55159	1520000	0.033662	0.436	0.9332	7.467	2192	0.99365	21476	9.7974	67	154	430	576	322	185	129	152	124	52	789.97	1735.3	4066.4	4843.4	3146.9	2046.1	1359.8	1683.5	1528.1	279.73	11.787	11.269	9.4468	8.408	9.7887	11.08	10.523	11.052	12.313	5.374	0.8232	0.6885	0.7908	0.6716	0.1074
[truncated: 29 more columns]

## Sheet: Table S4
Supporting Information Table S4. P-values for univariate traits
Mann-Whitney U Test for Differential Means:
Trait	Comparison	Adjusted P-value
PanicleWidth	Caudatum - Guinea	0.0278141
PanicleWidth	Durra - Guinea	0.00596516
PanicleConvexHullVolume	Caudatum - Guinea	0.0240783
PanicleConvexHullVolume	Durra - Guinea	0.00686287
PanicleSolidity	Caudatum - Bicolor	0.00847541
PanicleSolidity	Caudatum - Guinea	0.00650388
PanicleSolidity	Durra - Bicolor	0.00452956
PanicleSolidity	Durra - Guinea	0.00173201
PanicleSolidity	Durra - Kafir	0.0208218
SeedNumberDensity	Caudatum - Durra	0.00646214
SeedNumberDensity	Caudatum - Guinea	0.00650388
SeedNumberDensity	Durra - Bicolor	0.00452956
SeedNumberDensity	Durra - Guinea	0.00363723
SeedNumberDensity	Guinea - Kafir	0.0176473
SeedFlatness1	Caudatum - Durra	0.00933687
SeedFlatness1	Caudatum - Bicolor	0.0438258
SeedFlatness1	Caudatum - Kafir	0.00516098
SeedFlatness2	Caudatum - Bicolor	0.0261546
SeedFlatness2	Caudatum - Kafir	0.00378878
EllipsoidError	Caudatum - Bicolor	0.00596516
EllipsoidError	Caudatum - Guinea	0.0329665
EllipsoidError	Caudatum - Kafir	0.00138483
EllipsoidError	Durra - Bicolor	0.00121241
EllipsoidError	Durra - Guinea	0.0278141
EllipsoidError	Durra - Kafir	0.00202068
X2DV1Perimeter	Caudatum - Guinea	0.0176473
X2DV1Perimeter	Durra - Bicolor	0.00525446
X2DV1Perimeter	Durra - Guinea	0.00121241
X2DV1Solidity	Caudatum - Durra	0.015145
X2DV1Solidity	Caudatum - Bicolor	0.00650388
X2DV1Solidity	Caudatum - Guinea	0.00728774
X2DV1Solidity	Durra - Bicolor	0.00121241
X2DV1Solidity	Durra - Guinea	0.00121241
X2DV1Solidity	Durra - Kafir	0.00516098
X2DV1Circularity	Caudatum - Bicolor	0.00605519
X2DV1Circularity	Caudatum - Guinea	0.00516098
X2DV1Circularity	Durra - Bicolor	0.00452956
X2DV1Circularity	Durra - Guinea	0.00121241
X2DV1Circularity	Durra - Kafir	0.0139505
X2DV1Circularity	Guinea - Kafir	0.0438121
PrimaryBranchDensity	Caudatum - Durra	0.015145
PrimaryBranchDensity	Durra - Bicolor	0.00847541
PrimaryBranchDensity	Durra - Guinea	0.0110074
PrimaryBranchDensity	Durra - Kafir	0.00686287
FirstPrimaryBranchLength	Caudatum - Durra	0.0176473
FirstPrimaryBranchLength	Durra - Bicolor	0.00188537
FirstPrimaryBranchLength	Durra - Guinea	0.0227004
FirstPrimaryBranchLength	Durra - Kafir	0.00452956
LongestInternodeLength	Caudatum - Durra	0.0421968
LongestInternodeLength	Durra - Bicolor	0.0107389
LongestInternodeLength	Durra - Guinea	0.0110074
LongestInternodeLength	Durra - Kafir	0.00452956
SecondLongestInternodeLength	Caudatum - Durra	0.0421968
SecondLongestInternodeLength	Durra - Bicolor	0.00686287
SecondLongestInternodeLength	Durra - Guinea	0.0176473
SecondLongestInternodeLength	Durra - Kafir	0.00378878
Brown-Forsythe Test for Homogeneity of Variance:
Trait	Comparison	Adjusted P-value
PanicleConvexHullVolume	Durra - Bicolor	0.0295542
PanicleConvexHullVolume	Durra - Guinea	0.0250329
PanicleFlatness	Caudatum - Guinea	0.00463589
PanicleFlatness	Durra - Guinea	0.0117822
PanicleFlatness	Bicolor - Guinea	0.0121128
PanicleFlatness	Guinea - Kafir	0.0170415
SeedElongation1	Caudatum - Bicolor	0.00463589
SeedElongation1	Caudatum - Guinea	0.00034843
SeedElongation1	Durra - Guinea	0.0162039
X2DV1Perimeter	Durra - Guinea	0.0421005
X2DV1Perimeter	Durra - Kafir	0.039285
PrimaryBranchTAngle	Caudatum - Guinea	0.0295542
PrimaryBranchTAngle	Durra - Guinea	0.00317622
MinimumDistanceSeedToStalk	Caudatum - Bicolor	0.0374119
MinimumDistanceSeedToStalk	Caudatum - Guinea	0.0267676
MinimumDistanceSeedToStalk	Durra - Bicolor	0.0374119
MinimumDistanceSeedToStalk	Durra - Guinea	0.00273366
MinimumDistanceSeedToStalk	Durra - Kafir	0.0250329

## Sheet: Table S5
Supporting Information Table S5. P-values for distribution traits
	Bicolor-Caudatum	Bicolor-Durra	Bicolor-Guinea	Bicolor-Kafir	Caudatum-Durra	Caudatum-Guinea	Caudatum-Kafir	Durra-Guinea	Durra-Kafir	Guinea-Kafir
SeedNumberVhist	0.76	0.08	0.46	0.08	0.07	0.11	0.01*	0.01*	0.2	0.01*
SeedBiomassVhist	0.03*	0.04*	0.26	0.01*	0.44	0.28	0.04*	0.44	0.37	0.17
SeedSizeVhist	0.001*	0.12	0.001*	0.07	0.004*	0.32	0.08	0.002*	0.31	0.03*
SeedShapeRhist	<0.0001*	<0.0001*	0.005*	0.05*	0.02*	0.05*	<0.0001*	0.1	<0.0001*	0.0003*
* represents p-value <= 0.05

## Sheet: Table S6
Supporting Information Table S6. Classification results from supervised methods
Method	Accuracy
PCA-LDA	0.709
SVM	0.655
Random Forest	0.6
K-Nearest Neighbor	0.581
Naïve Bayes	0.564

## Sheet: Table S7
Supporting Information Table S7. Coefficient of determination between replicates
Traits	R2
SeedFlatness1	0.895
SeedshapeRhist4	0.8616
SeedFlatness2	0.8332
PanicleConvexHullVolume	0.7781
SeedElongation1	0.7686
SeedshapeRhist5	0.7682
PanicleDepth	0.7665
PanicleSolidity	0.7545
Panicle2DSolidity	0.7522
PanicleElongation	0.7367
Panicle2DCircularity	0.7337
MaxDistanceSeed-MainStalk	0.7296
Panicle2DAspectRatio	0.7167
PanicleMaxWidth	0.7122
First1°BranchLength	0.702
Panicle2DMajorAxisLength	0.6472
SeedBiomassvhist8	0.6462
Panicle2DPerimeter	0.6383
SeedshapeRhist7	0.6326
Panicle2DDepth	0.6137
Panicle2DConvexHullArea	0.6046
SeedshapeRhist3	0.595
SeedshapeRhist6	0.5758
PanicleWidthDepthRatio	0.5716
Panicle2DMinorAxisLength	0.5682
Panicle2DArea	0.5644
AvgDistanceSeed-MainStalk	0.5621
SeedshapeRhist10	0.5495
SeedSizevhist8	0.537
SeedSizevhist7	0.5322
SeedSizevhist9	0.5026
SeedSizevhist4	0.4998
SeedNumbervhist8	0.4952
SeedAverageVolume	0.491
SeedSizevhist6	0.483
SeedSizevhist10	0.4802
SeedSizevhist1	0.4554
SeedSizevhist2	0.4554
SeedSizevhist3	0.4488
SeedNumbervhist9	0.4478
SeedSizevhist5	0.434
SeedBiomassvhist4	0.4226
SeedshapeRhist9	0.4199
SeedElongation2	0.4178
SeedBiomassvhist7	0.4074
SeedEllipsoidError	0.3967
SeedBiomassvhist6	0.3743
SeedNumbervhist3	0.3659
SeedTotalVolume	0.362
SeedNumbervhist1	0.3558
SeedNumbervhist4	0.3556
MainStalkDiameter	0.3553
PanicleVolume	0.3329
SeedBiomassvhist5	0.3279
SeedBiomassvhist1	0.3191
SeedNumber/Depth	0.2729
SeedBiomassvhist9	0.2623
SeedNumber	0.2609
SeedBiomassvhist3	0.2571
1°BranchNumber	0.2521
1°BranchTipAngle	0.2512
SeedshapeRhist2	0.2252
1°BranchNumber/Depth	0.2165
SeedshapeRhist8	0.2156
SeedNumbervhist2	0.1956
SeedNumbervhist6	0.173
SeedNumbervhist7	0.1648
PanicleFlatness	0.1608
LongestInternodeLength	0.146
SeedBiomassvhist2	0.1373
SeedNumbervhist10	0.1102
SeedNumbervhist5	0.1084
SeedshapeRhist1	0.0981
2ndLongestInternodeLength	0.0894
SeedBiomassvhist10	0.0338
1°BranchAverageLength	0.02
MinDistanceSeed-MainStalk	0.0103

## Sheet: Table S8
Supporting Information Table S8. Kinship-to-morphology Mantel test
Removing the features that had low between-replicate correlations
R2≥	# traits used	Mantel r	Mantel p
0	77	0.1364	0.002
0.25	61	0.1395	0.002
0.5	31	0.1395	0.003
0.75	9	0.1706	0.003
Using only one replicate
	Genotypes	Mantel r	Mantel p
	15 common+replicate 1	0.1498	0.002
	15 common+replicate 2	0.0896	0.014
